# Supplementary material for: Virus-Subtype-Specific Cellular and Humoral Immune Response to a COVID-19 mRNA Vaccine in Chronic Kidney Disease Patients and Renal Transplant Recipients
Source: Microorganisms. 2023 Jul 5;11(7):1756. doi: 10.3390/microorganisms11071756 (PMC10383116; doi:10.3390/microorganisms11071756)
Supplement: Supplementary file 1 [file microorganisms-11-01756-s001.zip]

Archive with 1 entries (1 files):
- microorganisms-2411124-supplementary.pdf
